# Supplementary material for: Transient Middle Cerebral Artery Occlusion in Rats as a Nonclinical Model of Ischemic Stroke: A Systematic Review
Source: Curr Issues Mol Biol. 2026 Jun 17;48(6):632. doi: 10.3390/cimb48060632 (PMC13298307; doi:10.3390/cimb48060632)
Supplement: Supplementary file 1 [file cimb-48-00632-s001.zip]

Archive with 1 entries (1 files):
- cimb-4334328-supplementary.pdf
